# Supplementary material for: Chemical Composition and Structural Traits of Leaf Biomass in Selected Asparagaceae Species
Source: Plants (Basel). 2026 Feb 2;15(3):468. doi: 10.3390/plants15030468 (PMC12899159; doi:10.3390/plants15030468)
Supplement: Supplementary file 1 [file plants-15-00468-s001.zip]

Archive with 1 entries (1 files):
- plants-4094737-supplementary.pdf
